# Supplementary material for: Effects of emotional valence on sense of agency require a predictive model
Source: Sci Rep. 2017 Aug 18;7:8733. doi: 10.1038/s41598-017-08803-3 (PMC5562802; doi:10.1038/s41598-017-08803-3)
Supplement: Supplementary file 2 — Dataset 1 [file 41598_2017_8803_MOESM2_ESM.xls]

## Sheet: information
Supplementary Data for Effects of emotional valence on sense of agency require a predictive model Michiko Yoshie1,2,* and Patrick Haggard3,* 1Human Informatics Research Institute, National Institute of Advanced Industrial Science and Technology (AIST), AIST Tsukuba Central 6, 1-1-1 Higashi, Tsukuba, Ibaraki 305-8566, Japan 2Automotive Human Factors Research Center, AIST, AIST Tsukuba Central 6, 1…

## Sheet: data
Participant	Action shift				Sound shift
	P-neg	Un-neg	Un-pos	P-pos	P-neg	Un-neg	Un-pos	P-pos
1	55.6771	10.75	15.2083	3.55208	-113.656	-92.0729	-47.7292	-117.354
2	58.6875	36.6563	59.5417	50.5417	-152.969	-157.458	-173.448	-246.042
3	7.25001	-59.8854	-50.0937	19.7396	-34.3333	-54.0104	-50.4687	-49.2083
4	125.948	163.104	206.865	148.792	102.521	84.4896	75.9791	-104.313
5	36.4792	14.5104	-4.07293	25.7187	-59.0104	-123.687	-144.917	-87.5
6	38.0208	40.7083	38.7604	11.2604	-317.583	-185.719	-91.8437	-344.896
7	-12.0312	63.0417	14.5104	71.4896	-57.8229	-138.188	-34.6146	-131.625
8	-165.031	-104.906	-89.5938	-133.969	-257.76	-150.094	-156.104	-255.354
9	86.3854	122.583	93.9792	67.4271	-229.635	-280.729	-272.927	-171.354
10	39.3958	14.9375	31.3229	58.4896	-56.6875	-75.9167	-85.5312	-135.688
11	-24.9062	-68.5312	-63.0625	-64.7813	-74.5208	-73.6875	-94.7083	-88.8437
12	-15.6146	1.73958	-26.5833	-48.5417	-67.2292	-67.5833	-38.1458	-82.5208
13	-8.73958	42	41.0625	-15.6458	-173.188	-215.198	-240.49	-192.937
14	5.69791	-13.4167	-21.6458	-25.1354	-152.5	-224.937	-219.635	-251.417
15	1.48959	-17.1146	-2.3229	10.5938	190.125	-42.1146	-87.0417	-95.2188
16	-21.7292	9.0729	33.8021	56.1979	-43.0833	-366.885	-80.3542	-190.833
17	-18.3229	15.8437	22.6979	-40.5729	-11.3125	-168.302	-219.677	-177.823
18	-19.5208	0.385436	-35.0521	-6.92707	-32.4375	-40.3229	-105.969	-102.344
19	-24.3229	24.7396	22.25	9.94793	-181.958	-214.229	-264.271	-133.396
20	-26.1979	-15.9375	-20.3958	-20.25	-7.57292	57.2813	-30.5104	5.19791
21	10.3333	-2.31251	-3.83335	6.10415	-192.802	-134.865	-145.052	-215.469
22	2.53124	-13.0104	16.6875	38.4583	-466.49	-352.812	-244.604	-364.844
23	-110.656	-69.1041	-39.2604	-38.875	-32.5208	-142.594	-27.5208	-21.9583
24	23.6771	49.6042	28.2708	28.9792	-457.333	-455.927	-453.76	-527.479
25	51.2083	39.125	28.9375	50.2813	-5.10416	-48.8542	-53.8333	-97.0729
26	52.0833	35.1459	33.4896	99.0729	-223.031	-260.969	-291.875	-259.865
27	65.5417	25.6979	15.375	26.25	-44.8229	-58.0833	-10.4792	-16.3438
28	-39.6979	-4.99999	42.9167	38.6042	3.08336	-36.7396	-220.5	-85.3541
29	14.7813	-2.09375	-3.40625	44.5521	-88.8125	-98.9688	-82.7812	-56.6042
30	-19.9896	-25.1979	-28.6979	1.07292	39	-11.2291	-77.3542	-111.167
31	22.0833	13.2812	29.0417	24.9896	-57.5	-42.0417	-94.3854	-103.417
32	-26.5104	-34.375	-25.9375	-55.5521	-51.4063	-107.51	-113.833	-90.5729
33	34.7708	27.4479	17.2292	-10.9375	-278.458	-305.979	-322.458	-355.562
34	114.781	85.2396	92.2083	35.5208	-233.135	-447.292	-339.417	-350.792
35	21.5104	-10.3542	21.7604	27.2187	-28.3542	-49.1458	-148.281	-151.344
36	-100.937	-49.0625	-31.6458	-166.229	-110.844	-83.4896	-106.021	-132.344
